# Supplementary material for: Municipalities' Preparedness for Weather Hazards and Response to Weather Warnings
Source: PLoS One. 2016 Sep 20;11(9):e0163390. doi: 10.1371/journal.pone.0163390 (PMC5029815; doi:10.1371/journal.pone.0163390)
Supplement: S2 Municipalities — (DO) [file pone.0163390.s002.do]

sem (pop_supp -> preparedness, ) (capacity -> log_propval, ) (capacity -> log_population, ) (capacity -> preparedness, ) (capacity -> risk, ) (preparedness -> response, ) (preparedness -> risk, ) (risk -> pop_supp, ) (risk -> response, ) (risk -> warn_qual, ) (warn_qual -> response, ), standardized latent(capacity ) nocapslatent
